# Supplementary material for: Phosphorus Feast and Famine in Cyanobacteria: Is Luxury Uptake of the Nutrient Just a Consequence of Acclimation to Its Shortage?
Source: Cells. 2020 Aug 21;9(9):1933. doi: 10.3390/cells9091933 (PMC7564538; doi:10.3390/cells9091933)
Supplement: Supplementary file 1 [file cells-09-01933-s001.zip]

Archive with 2 entries (2 files):
- Supplementary methods.pdf
- Solovchenko_LPU_supplemental.pdf
